# Supplementary material for: Systematic profiling of cellular phenotypes with spotted cell microarrays reveals mating-pheromone response genes
Source: Genome Biol. 2006 Jan 31;7(1):R6. doi: 10.1186/gb-2006-7-1-r6 (PMC1431703; doi:10.1186/gb-2006-7-1-r6)
Supplement: Additional data file 3 — Computational analysis of enriched functions. [file gb-2006-7-1-r6-S3.xls]

## Sheet: Sheet1
Supplemental Table 2. Analysis of functional enrichment among morphology mutants
Narayanaswamy, Niu, Scouras, Hart, Davies, Ellington, Iyer, & Marcotte. Systematic profiling of
cellular phenotypes with spotted cell microarrays reveals new mating pheromone response genes.
Enriched functional categories in strains with defective morphology
Only 383 strains with "severe" morphology defects are included (i.e., total grader score >= 8)
All significant functional annotations (p-value < 0.01) are shown, as calculated with FunSpec, Robinson et al., BMC Bioinformatics. 2002 Nov 13;3(1):35)
Elongated, 111 genes
MIPS Functional Classification
Category	p-value	In Category from Morphology Mutants
meiosis	0.00882985	XRS2 DMC1 HOP2 NAM8 RAD50 BFR1
MIPS Phenotypes
Category	p-value	In Category from Morphology Mutants
Nucleic acid metabolism defects	1.92419e-05	PAF1 RAD18 XRS2 CHD1 DMC1 HOP2 KEM1 SRB2 SPT10 EST1 SPT21 RAD14 RAD50 CTF4
other cell cycle defects	0.00286397	DMC1 HOP2 KEM1 DBF2 HOF1 MIH1 RAD50 WHI2 BFR1 CTF4
Transcriptional mutants	0.00970801	PAF1 CHD1 SRB2 SPT10 SPT21
MIPS Protein Complexes
Category	p-value	In Category from Morphology Mutants
MRE11/RAD50/XRS2 complex	0.000872875	XRS2 RAD50
Non-homologous end-joining apparatus	0.00583995	XRS2 RAD50
GO Molecular Function
Category	p-value	In Category from Morphology Mutants
single-stranded DNA binding [GO:0003697]	0.000742648	RAD18 DMC1 EST1
Pol II transcription elongation factor [GO:0016944]	0.00283855	PAF1 CHD1 RTF1
transcription elongation factor [GO:0003711]	0.00458347	PAF1 CHD1 RTF1
double-stranded DNA binding [GO:0003690]	0.00769935	DMC1 RAD50
GO Biological Process
Category	p-value	In Category from Morphology Mutants
transcription from Pol II promoter [GO:0006366]	0.000416851	PAF1 CHD1 RPB9 RTF1 SRB2 SPT10 SPT21 FKH2 CAF120 HTZ1 GAC1 EAF3
protein-vacuolar targeting [GO:0006623]	0.000489103	AUT7 VPS64 VPS75 CVT9 VPS69 VPS66
nucleobase, nucleoside, nucleotide and nucleic acid metabolism [GO:0006139]	0.000532566	PRS4 NUP170 PAF1 RAD18 XRS2 CHD1 DMC1 RPB9 KEM1 RTF1 PRP18 SRB2 NAM8 IMP2' SGN1 RTT101 SPT10 PBS2 MUD2
		MMS22 RSC2 NUP188 SPT21 RAD14 RNH1 FKH2 RAD50 CAF120 HTZ1 GAC1 EAF3 CTF4
DNA metabolism [GO:0006259]	0.000867812	RAD18 XRS2 CHD1 DMC1 IMP2' RTT101 SPT10 MMS22 RSC2 RAD14 RNH1 RAD50 HTZ1 EAF3 CTF4
mRNA splice site selection [GO:0006376]	0.00172608	NAM8 MUD2
biogenic amine metabolism [GO:0006576]	0.00236711	PRS4 TRP5 EPT1
biogenic amine biosynthesis [GO:0042401]	0.00236711	PRS4 TRP5 EPT1
amino acid derivative biosynthesis [GO:0042398]	0.00283855	PRS4 TRP5 EPT1
amino acid derivative metabolism [GO:0006575]	0.00283855	PRS4 TRP5 EPT1
cell growth and/or maintenance [GO:0008151]	0.00345985	YBL064C PRS4 AUT7 NUP170 BAP2 AAC3 PAF1 MAL32 RER1 SRO9 CDC10 RAD18 DLD1 VPS64 XRS2 ACN9 TIR1 CHD1
		DMC1 TRP5 HOP2 ERV14 RPB9 KEM1 RTF1 PRP18 DBF2 MAL11 RPL27A SRB2 NAM8 EPT1 KEL1 RPN10 RPI1 IMP2' SGN1
		DAL3 RTT101 SPT10 PBS2 PFD1 ATP12 STR2 RPL14A MUD2 JEN1 EST1 MMS22 RSC2 NUP188 HOF1 MIH1 APG16 SPT21
		RAD14 RNH1 ZRC1 FAA4 FKH2 RPL42A VPS75 RAD50 CAF120 HTZ1 WHI2 GAC1 BFR1 ODC2 ECM23 EAF3 RPL43A CVT9
		VPS69 CLB2 CTF4 VPS66
DNA repair [GO:0006281]	0.00371125	RAD18 XRS2 IMP2' MMS22 RAD14 RAD50 CTF4
RNA elongation from Pol II promoter [GO:0006368]	0.00528101	PAF1 CHD1 RTF1
meiotic prophase I [GO:0007128]	0.00564393	XRS2 DMC1 HOP2 RAD50
nuclear organization and biogenesis [GO:0006997]	0.00687629	NUP170 CHD1 SPT10 EST1 RSC2 NUP188 RAD50 HTZ1 EAF3
meiosis I [GO:0007127]	0.00722275	XRS2 DMC1 HOP2 RAD50
DNA catabolism, endonucleolytic [GO:0000737]	0.00769935	XRS2 RAD50
DNA catabolism [GO:0006308]	0.00769935	XRS2 RAD50
meiotic DNA double-strand break formation [GO:0042138]	0.00769935	XRS2 RAD50
GO Cellular Component
Category	p-value	In Category from Morphology Mutants
meiotic chromosome [GO:0005711]	0.000167013	XRS2 DMC1 HOP2 RAD50
transcription elongation factor complex [GO:0008023]	0.00394495	PAF1 CHD1 RTF1
chromosome [GO:0005694]	0.00408034	RAD18 XRS2 DMC1 HOP2 EST1 RAD50 HTZ1
Deletions Consortium (Essentiality, Morphology)
Category	p-value	In Category from Morphology Mutants
Morphology - Large	1.19638e-09	YBL006C SRO9 RAD18 XRS2 RPB9 PRP18 SRB2 RPN10 RTT101 EST1 MMS22 RSC2 ZRC1 VPS75 RAD50 BFR1 CTF4
Morphology - Elongate	2.42415e-09	SRO9 CDC10 VPS64 XRS2 PRP18 SRB2 KEL1 SPT10 EST1 MIH1 SPT21 YAF9 RAD50 VPS69 CLB2 CTF4
Morphology - Football	0.00275521	VPS64 LAG1 RPL27A ATP12 VPS75 WHI2 CLB2
Morphology - branch	0.00284444	SRO9 SRB2
Yeast Fitness Data
Category	p-value	In Category from Morphology Mutants
Slow Growers	3.39438e-05	PAF1 XRS2 RPB9 PRP18 RPL27A SRB2 APQ12 SPT10 PFD1 ATP12 YJR018W RPL14A EST1 MMS22 RSC2 SPT21 YAF9
		VPS75 RAD50 BFR1 RPL43A YPR044C VPS69 CTF4 VPS66
Large, 24 genes
MIPS Functional Classification
Category	p-value	In Category from Morphology Mutants
anion transporters (Cl, SO4, PO4, etc.)	0.00237276	CTP1 PHO87
MIPS Phenotypes
Category	p-value	In Category from Morphology Mutants
Divalent cations and heavy metals resistance	0.00089643	CSG2 PHO87
Divalent cations and heavy metals	0.00287664	CSG2 PHO87 SSD1
Trifluoperazine sensitivity	0.00700914	SSD1
GO Molecular Function
Category	p-value	In Category from Morphology Mutants
electrochemical potential-driven transporter [GO:0015290]	0.000875354	AAC3 CTP1 PHO87
porter [GO:0015291]	0.000875354	AAC3 CTP1 PHO87
tricarboxylate carrier [GO:0005371]	0.00700914	CTP1
GO Biological Process
Category	p-value	In Category from Morphology Mutants
anion transport [GO:0006820]	0.00309868	CTP1 PHO87
citrate transport [GO:0015746]	0.00351045	CTP1
mitochondrial citrate transport [GO:0006843]	0.00351045	CTP1
tricarboxylic acid transport [GO:0006842]	0.00700914	CTP1
GO Cellular Component
Category	p-value	In Category from Morphology Mutants
prefoldin [GO:0016272]	0.00351045	PFD1
snRNA cap binding complex [GO:0005846]	0.00700914	CBC2
Deletions Consortium (Essentiality, Morphology)
Category	p-value	In Category from Morphology Mutants
Morphology - Elongate	0.00145366	CDC10 YML117W YNL119W YOR073W
Morphology - Large	0.00204233	CTP1 RAD18 YNL119W YOR073W
Small, 95 genes
MIPS Functional Classification
Category	p-value	In Category from Morphology Mutants
mitochondrion	0.00749334	MDM10 MSM1 OSM1 MGM101 MEF1 DIC1 NAM2 IMP1 MTF1 MIP1 YPL183W-A YME1
C-compound and carbohydrate metabolism	0.00784273	PTC1 HXK1 LSC2 YHL012W PIG2 YUR1 SNF7 DIC1 GSF2 HXT2 SIP3 OST3 YPL113C
phosphate transport	0.00907314	PHO90 DIC1
MIPS Subcellular Localization
Category	p-value	In Category from Morphology Mutants
mitochondria	0.0044896	MDM10 MSM1 LSC2 OSM1 MGM101 MEF1 DIC1 NAM2 IMP1 MTF1 MIP1 YPL183W-A YME1
MIPS Protein Complexes
Category	p-value	In Category from Morphology Mutants
Proteases, mitochondrial	0.00575564	IMP1 YME1
Deletions Consortium (Essentiality, Morphology)
Category	p-value	In Category from Morphology Mutants
Morphology - WT	1.01197e-08	MDM10 FUN26 EDS1 YCR090C OSH2 SED1 FIN1 RUB1 AHA1 PEX10 YDR306C YDR326C SAC7 PHO4 HXK1 GCN1 YGL242C
		YGR012W YGR212W LSC2 YHL012W YHL044W SSP1 PIG2 YIL060W YIL087C YJL043W YJL083W PHO90 OSM1 PTK2 MGM101
		PRR1 YLL033W GTT2 SNF7 RPS0B YLR049C XDJ1 YLR169W ECM38 DIC1 YLR405W YML030W GSF2 YML131W YMR002W
		YMR003W HXT2 FMS1 RPS16A IMP1 RPL36A MTF1 RCE1 SIP3 NGL1 ARG1 MOR1 CVT19 YOR012W YOR021C RSB1 YOR072W
		ATX2 WHI5 YOR170W YOR309C MIP1 GLR1 YPL113C MLH3 OYE3 YPL183W-A PRM3 APL5 YPL267W SAM3 YME1 YPR091C
Round, 14 genes
MIPS Functional Classification
Category	p-value	In Category from Morphology Mutants
allantoin and allantoate transporters	0.000165364	YLL055W YOR071C
cell wall	0.00149483	ECM33 HAL5 BUD8
budding, cell polarity and filament formation	0.0057266	MYO4 BUD8 DFG5
fungal cell differentiation	0.00833925	MYO4 ECM33 BUD8 DFG5
cell differentiation	0.00833925	MYO4 ECM33 BUD8 DFG5
MIPS Phenotypes
Category	p-value	In Category from Morphology Mutants
Calcofluor white sensitivity	0.000870765	ECM33 HAL5 BUD8
Hygromycin B sensitivity	0.00146081	ECM33 HAL5
Calcofluor white	0.00157771	ECM33 HAL5 BUD8
Hygromycin B	0.0016947	ECM33 HAL5
Zymolyase sensitivity	0.00207678	ECM33 BUD8
Pseudohyphae formation	0.00207678	BUD8 DFG5
Cell wall mutants	0.00724526	ECM33 HAL5 BUD8
MIPS Protein Classes
Category	p-value	In Category from Morphology Mutants
Class V	0.00446321	MYO4
GO Molecular Function
Category	p-value	In Category from Morphology Mutants
endopolyphosphatase [GO:0000298]	0.00223392	PPN1
N-acetyl-gamma-glutamyl-phosphate reductase [GO:0003942]	0.00446321	SDL1
GO Biological Process
Category	p-value	In Category from Morphology Mutants
pseudohyphal growth [GO:0007124]	0.00473041	BUD8 DFG5
growth pattern [GO:0007150]	0.00534008	BUD8 DFG5
growth [GO:0040007]	0.00576564	BUD8 DFG5
polyphosphate metabolism [GO:0006797]	0.00668788	PPN1
Pointed, 97 genes (of 99 identified)
MIPS Phenotypes
Category	p-value	In Category from Morphology Mutants
Divalent cations and heavy metals	4.0301e-05	PER1 SSD1 ZRT1 LHS1 YAP1 GTR1 QRI8 ROD1
Stress response defects	0.000448008	GDH3 PER1 SSD1 ZRT1 LHS1 YAP1 GTR1 QRI8 ROD1
Divalent cations and heavy metals sensitivity	0.000627653	PER1 SSD1 ZRT1 GTR1 QRI8 ROD1
GO Molecular Function
Category	p-value	In Category from Morphology Mutants
O-acetyltransferase [GO:0016413]	0.00348524	CAT2 MET2
GO Biological Process
Category	p-value	In Category from Morphology Mutants
response to drug [GO:0042493]	0.000396303	KAP122 YAP1 PDR17 ROD1
methionine biosynthesis [GO:0009086]	0.00142294	CBF1 MET2
response to chemical substance [GO:0042221]	0.00225666	KAP122 YAP1 PDR17 ROD1
methionine metabolism [GO:0006555]	0.00348487	CBF1 SAM1 MET2
sulfur amino acid biosynthesis [GO:0000097]	0.00482973	CBF1 MET2
response to unfolded protein [GO:0006986]	0.00637424	PER1 LHS1
response to external stimulus [GO:0009605]	0.0097654	PER1 GRX4 KAP122 LHS1 STE11 YAP1 PDR17 ROD1 MF(ALPHA)1
Deletions Consortium (Essentiality, Morphology)
Category	p-value	In Category from Morphology Mutants
Morphology - WT	3.41607e-06	GDH3 PIN4 PET112 SCO2 YBR281C APE3 MRPL32 YCR025C YDR008C RAD28 CBS2 DON1 MUS81 HKR1 YDR428C YEL015W
		UTR4 YER030W YGL231C ZRT1 RNH70 ECM29 ARN2 FSH1 YHR112C YHR177W SDS3 MHP1 RPA34 YJL207C YJL213W YJL215C
		CBF1 YJR087W YJR119C YKL044W NUP100 LHS1 YKL137W YLR021W YLR123C YLR128W YLR171W SAM1 UBC12 MID2 YAP1
		MRPL39 CAT2 HMG1 GTR1 QRI8 YMR107W YMR124W YMR153C-A YMR157C YMR166C COX7 YMR262W YMR294W-A
		YMR317W ADH6 SPS18 PDR17 YNR073C YOR012W ELG1 YOR155C YOR223W PUS7 SPS4 GRD19 YPL159C MF(ALPHA)1
		YPL267W YPR022C YPR064W MRL1 MDM36
Clumped, 31 genes (of 32 identified)
GO Molecular Function
Category	p-value	In Category from Morphology Mutants
sterol C-24(28) reductase [GO:0000246]	0.00494655	ERG4
kexin [GO:0004290]	0.00494655	KEX2
subtilase [GO:0004289]	0.00494655	KEX2
serine-type endopeptidase [GO:0004252]	0.00986941	KEX2
pyruvate kinase [GO:0004743]	0.00986941	PYK2
GO Biological Process
Category	p-value	In Category from Morphology Mutants
alpha-factor maturation [GO:0007326]	0.00986941	KEX2
Polarized bud growth, 5 genes
MIPS Functional Classification
Category	p-value	In Category from Morphology Mutants
budding, cell polarity and filament formation	0.00693161	NAP1 BNI1
MIPS Phenotypes
Category	p-value	In Category from Morphology Mutants
Bud localization	0.000299858	NAP1 BNI1
Diamide resistance	0.00079783	GRX1
Menadione sensitivity	0.00239196	GRX1
Diamide	0.00239196	GRX1
Menadione	0.00239196	GRX1
Budding mutants	0.00350138	NAP1 BNI1
GO Molecular Function
Category	p-value	In Category from Morphology Mutants
caspase [GO:0004199]	0.00079783	MCA1
cysteine-type endopeptidase [GO:0004197]	0.00239196	MCA1
cytoskeletal regulatory protein binding [GO:0005519]	0.00398406	BNI1
dolichyl-phosphate-mannose-protein mannosyltransferase [GO:0004169]	0.00477934	PMT5
thiol-disulfide exchange intermediate [GO:0030508]	0.00636839	GRX1
protein binding [GO:0005515]	0.0096949	NAP1 BNI1
GO Biological Process
Category	p-value	In Category from Morphology Mutants
cell death [GO:0008219]	0.00239196	MCA1
programmed cell death [GO:0012501]	0.00239196	MCA1
apoptosis [GO:0006915]	0.00239196	MCA1
death [GO:0016265]	0.00239196	MCA1
nucleosome assembly [GO:0006334]	0.00318826	NAP1
M phase of mitotic cell cycle [GO:0000087]	0.00344413	NAP1 BNI1
mitotic spindle positioning and orientation [GO:0040001]	0.00398406	BNI1
mitotic spindle orientation [GO:0000132]	0.00398406	BNI1
mRNA localization, intracellular [GO:0008298]	0.00716215	BNI1
redox homeostasis [GO:0045454]	0.00795541	GRX1
regulation of redox homeostasis [GO:0030503]	0.00795541	GRX1
response to stress [GO:0006950]	0.00941753	GRX1 BNI1
GO Cellular Component
Category	p-value	In Category from Morphology Mutants
polarisome [GO:0000133]	0.00398406	BNI1
Proteome Localization--Observed
Category	p-value	In Category from Morphology Mutants
cyto	0.00825153	GRX1 PMT5 NAP1 MCA1
Other, 2 genes
MIPS Protein Complexes
Category	p-value	In Category from Morphology Mutants
Actin-associated proteins	0.00796302	SLA1
GO Biological Process
Category	p-value	In Category from Morphology Mutants
actin cortical patch assembly [GO:0000147]	0.00318903	SLA1
GO Cellular Component
Category	p-value	In Category from Morphology Mutants
actin cortical patch (sensu Saccharomyces) [GO:0005857]	0.0095518	SLA1
actin cortical patch (sensu Fungi) [GO:0030479]	0.00986941	SLA1
Budding, no genes w/ strong defects (total grader score >= 8) found
Pseudo-hyphal, no genes w/ strong defects (total grader score >= 8) found
