# Supplementary material for: Systematic profiling of cellular phenotypes with spotted cell microarrays reveals mating-pheromone response genes
Source: Genome Biol. 2006 Jan 31;7(1):R6. doi: 10.1186/gb-2006-7-1-r6 (PMC1431703; doi:10.1186/gb-2006-7-1-r6)
Supplement: Additional data file 4 — Pheromone growth-arrest phenotypes. [file gb-2006-7-1-r6-S4.xls]

## Sheet: Shmoo mutants and growth arrest
Supplemental Table 3. Alpha factor response mutants and control strains
Narayanaswamy, Niu, Scouras, Hart, Davies, Ellington, Iyer, & Marcotte. Systematic profiling of
cellular phenotypes with spotted cell microarrays reveals new mating pheromone response genes.
'Slight' shmoo mutants
142 KO strains identified via cell chip, with measured extent of growth arrest & shmoo defect reproducibility
*MATalpha/diploid mutants identified by Amy Tong, Charlie Boone (personal communication)
	Common	Avg ratio of	From cell chip	First	Second retest	No 'Shmoo'	Mat α/Diploid	Other
Gene	name	growth rates	(√ = no shmoo)	retest	(stringent)	in >= 2 of 3?	mutants*	flags
YNR068C	unannotated	0.969011	√	√	√	√	MAT alpha
YHR005C	GPA1	0.970226	√	√	√	√		Known
YJR050W	ISY1	0.970789	√	√	low % shmoo	√		PCR validated
YLR442C	SIR3	0.971244	√	not included	√	√		Known
YBR133C	HSL7	0.971315	√	√	low % shmoo	√		Known
YIL121W	QDR2	0.975152	√	√	low % shmoo	√		PCR validated
YDL159W	STE7	0.97703	√	√	√	√		Known
YOR147W	MDM32	0.977474	√	√	low % shmoo	√		PCR validation failed
YDR462W	MRPL28	0.981252	√	√	√	√		PCR validated
YDL041W	unannotated	0.985623	√	√	√	√		PCR validated
YDL042C	SIR2	0.991096	√	√	√	√		Known
YER037W	PHM8	0.995349	√	√	low % shmoo	√	MAT alpha
YNL138W	SRV2	0.998546	few cell	√	shmoo (grader error)	NA	Diploid
YDR461W	MFA1	0.999053	√	√	√	√	MAT alpha
YEL004W	YEA4	1.00167	√	√	√	√		PCR validated
YEL072W	RMD6	1.00434	slight shmoo			NA	MAT alpha
YOR212W	STE4	1.00512	√	√	√	√		Known
YGL012W	ERG4	1.00674	√	√	√	√	MAT alpha
YHL007C	STE20	1.00733	√	√	√	√		Known
YDR103W	STE5	1.00879	√	√	√	√		Known
YNL264C	PDR17	1.01007	√	√	shmoo	√		PCR validated
YHR177W	GON3	1.01034	√	√	√	√	MAT alpha
YPL006W	NCR1	1.01238	√	√	√	√	MAT alpha
YIL011W	TIR3	1.01652	√	√	shmoo	√		PCR validated
YDL073W	unannotated	1.01713	√	√	√	√		PCR validation failed
YKR101W	SIR1	1.01785	√	√	shmoo	√		Known
YPL029W	SUV3	1.0193	√	√	√	√		PCR validation failed
YIL157C	FMP35	1.02018	√	not included	not included	NA		PCR validated
YLR362W	STE11	1.02328	√	shmoo	√	√		Known
YIL069C	RPS24B	1.028	√	√	√	√	MAT alpha
YPL049C	DIG1	1.03242	√	√	low % shmoo	√		Known
YOR369C	RPS12	1.03993	√	√	√	√	Diploid
YIL049W	DFG10	1.04263	√	√	shmoo	√		PCR validation failed
YIL084C	SDS3	1.05007	√	√	low % shmoo	√		PCR validated
YLR024C	UBR2	1.05062	slight shmoo	slight shmoo	shmoo	√		PCR validated
YBR279W	PAF1	1.05189	√	√	low % shmoo	√	Diploid
YDR495C	VPS3	1.05442	√	√	√	√		PCR validated; Reconstructed strain failed
YDR323C	PEP7	1.05643	√	√	slight shmoo	√		PCR validated; Reconstructed strain failed
YBR085W	AAC3	1.05835	√	not included	√	√	Diploid
YNL271C	BNI1	1.06729	√	√	shmoo	√		PCR validated
YBL016W	Fus3	1.07002	√	not included	shmoo	Known		Known
YJL157C	FAR1	1.07102	√	√	low % shmoo	√		Known
YCL032W	STE50	1.0796	√	√	low % shmoo	√		Known
YIL047C	SYG1	1.08081	√	√	shmoo	√		PCR validated
YDL181W	INH1	1.11661	√	√(few cells)	√(few cells)	√		PCR validated
YGL214W	unannotated	1.13107	low % shmoo	shmoo	shmoo			PCR validated
YNL016W	PUB1	1.17548	low % shmoo	shmoo	shmoo			PCR validated
YOR036W	PEP12	1.18913	√	√	slight shmoo	√		PCR validated
YAL023C	PMT2	1.19155	√	shmoo	shmoo			PCR validated
YJR152W	DAL5	1.19421	√	√	shmoo	√		PCR validated
YPL161C	BEM4	1.20469	√	√	shmoo	√		PCR validated
YJL062W	LAS21	1.2516	√	slight shmoo	shmoo	√		PCR validated
YOR085W	OST3	1.25285	slight shmoo	shmoo	shmoo
YER149C	PEA2	1.2868	low % shmoo	shmoo	shmoo
YCL027W	FUS1	1.28937	slight shmoo	shmoo	shmoo
YAL027W	Unannotated	1.35563	low % shmoo	shmoo	shmoo
YMR123W	PKR1	1.37461	shmoo(few cell)	shmoo	shmoo
YAL034C	FUN19	1.37843	√	shmoo	shmoo
YAL031C	FUN21	1.41238	low % shmoo	shmoo	shmoo
YLR418C	CDC73	1.41714	slight shmoo	shmoo	shmoo
YPR023C	EAF3	1.42025	√	√	shmoo	√		PCR validated
YMR274C	RCE1	1.42693	low % shmoo	not included	not included	NA
YAL044C	GCV3	1.48388	slight shmoo	shmoo	shmoo
YPL120W	VPS30	1.49094	slight shmoo	shmoo	shmoo
YER119C	AVT6	1.49171	slight shmoo	shmoo	shmoo
YAL053W	Unannotated	1.50412	slight shmoo	shmoo	shmoo
YNL094W	APP1	1.5098	√	shmoo	shmoo
YPL259C	APM1	1.51491	√(few cell)	shmoo	shmoo
YBR276C	PPS1	1.51738	√	shmoo	shmoo
YIL052C	RPL34B	1.52145	low % shmoo	not included	not included	NA
YGL211W	Unannotated	1.52258	slight shmoo	shmoo	shmoo
YML131W	Unannotated	1.52295	slight shmoo	shmoo	shmoo
YOR069W	VPS5	1.53195	slight shmoo	shmoo	shmoo
YOR015W	Unannotated	1.55164	few cells	shmoo	shmoo
YKL007W	CAP1	1.55732	low % shmoo	shmoo	shmoo
YLL021W	SPA2	1.56089	low % shmoo	shmoo	shmoo
YER056C	FCY2	1.56562	√	shmoo	shmoo
YBR250W	Unannotated	1.60664	low % shmoo	shmoo	shmoo
YNL023C	FAP1	1.61383	slight shmoo	shmoo	shmoo
YJL051W	unannotated	1.61843	low % shmoo	shmoo	shmoo
YAL002W	VPS8	1.63332	√	slight shmoo	low % shmoo	√		PCR validated
YCL008C	VPS23	1.65196	slight shmoo	slight shmoo	shmoo	√		PCR validated
YCR030C	SYP1	1.65444	slight shmoo	shmoo	shmoo
YPL250C	ICY2	1.6695	slight shmoo	shmoo	shmoo
YOR076C	SKI7	1.6716	few cells	shmoo	shmoo
YOR044W	Unannotated	1.67547	few cells	shmoo	shmoo
YOR019W	Unannotated	1.67835	few cells	shmoo	shmoo
YOR089C	VPS21	1.68504	√	low % shmoo	shmoo	√		PCR validated
YLR013W	GAT3	1.69871	slight shmoo	no image	shmoo	NA
YNR019W	ARE2	1.70116	slight shmoo	shmoo	shmoo
YOL079W	Unannotated	1.70143	slight shmoo	shmoo	shmoo
YLR079W	SIC1	1.70352	slight shmoo	shmoo	shmoo
YKL212W	To redo	1.70404	√	shmoo	shmoo
YPR060C	ARO7	1.71841	√	shmoo	shmoo
YPL155C	KIP2	1.72625	low % shmoo	shmoo	shmoo
YPL002C	VPS22	1.76913	slight shmoo	slight shmoo	shmoo	√		PCR validated
YLL024C	SSA2	1.78641	slight shmoo	shmoo	shmoo
YCR062W	unannotated	1.78877	slight shmoo	shmoo	shmoo
YBL098W	BNA4	1.79807	slight shmoo	shmoo	shmoo
YLR065C	Unannotated	1.80784	slight shmoo	shmoo	shmoo
YML095C-A	Unannotated	1.80885	slight shmoo	shmoo	shmoo
YLR338W	YLR338W	1.81348	√	shmoo	shmoo
YDR357C	Unannotated	1.81464	slight shmoo	shmoo	shmoo
YPL065W	VPS28	1.81532	slight shmoo	slight shmoo	shmoo	√		PCR validated
YMR160W	unannotated	1.81536	slight shmoo	shmoo	shmoo
YBR134W	unannotated	1.82064	√	shmoo	shmoo
YBL101C	ECM21	1.82807	slight shmoo	shmoo	shmoo
YDR525W	API2	1.84325	√	shmoo	shmoo
YJR109C	CPA2	1.84345	slight shmoo	shmoo	shmoo
YAL026C	DRS2	1.85946	slight shmoo	shmoo	shmoo
YBR078W	ECM33	1.86176	√	√	shmoo	√		PCR validated
YML094W	GIM5	1.86881	shmoo	shmoo	shmoo
YOR342C	Unannotated	1.8734	√	shmoo	shmoo
YLR417W	VPS36	1.8851	slight shmoo	low % shmoo	shmoo	√		PCR validated
YGL020C	MDM39	1.89536	low % shmoo	shmoo	shmoo
YGL151W	NUT1	1.91466	few cell	shmoo	shmoo
YAR044W	OSH1/SWH1	1.92636	slight shmoo	shmoo	shmoo
YJR075W	HOC1	1.92922	low % shmoo	shmoo	shmoo
YNL079C	TPM1	1.98999	slight shmoo	not included	shmoo	NA
YBR072W	HSP26	2.05138	slight shmoo	shmoo	shmoo
YDR511W	ACN9	2.11474	slight shmoo	shmoo	shmoo
YBL027W	RPL19B	2.14633	low % shmoo	shmoo	shmoo
YBR074W	unannotated	2.2033	slight shmoo	shmoo	shmoo
YOL036W	Unannotated	2.20803	slight shmoo	shmoo	shmoo
YDL006W	PTC1	2.21524	slight shmoo	shmoo	shmoo
YLR110C	CCW12	2.22976	slight shmoo	shmoo	shmoo
YOR039W	CKB2	2.25507	low % shmoo	shmoo	shmoo
YDR132C	Unannotated	2.25693	slight shmoo	shmoo	shmoo
YBR191W	RPL21A	2.2713	√	shmoo	shmoo
YDL176W	unannotated	2.29575	slight shmoo	shmoo	shmoo
YAR003W	SWD1	2.29965	slight shmoo	shmoo	shmoo
YLR025W	SNF7	2.32254	√	no image	shmoo	NA
YDR484W	VPS52	2.40699	slight shmoo	shmoo	shmoo
YNL129W	unannotated	2.49863	slight shmoo	shmoo	shmoo
YJR032W	CPR7	2.56885	√	no good image	shmoo	NA
YER111C	SWI4	2.61498	slight shmoo	shmoo	shmoo
YGL148W	ARO2	2.7797	√	low % shmoo	NA	NA
YDR127W	ARO1	2.79428	√	shmoo	shmoo
YDR128W	Unannotated	2.94145	slight shmoo	not included	shmoo	NA
YNL083W	unannotated	3.05469	slight shmoo	shmoo	shmoo
YAL013W	DEP1	5.33833	√	shmoo	shmoo
YCR081W	SRB8	25.4375	low % shmoo	shmoo	shmoo
'Normal' shmooing strains
178 KO strains identified via cell chip as having wild-type like shmoos,
with measured extent of growth arrest
	Common	Avg ratio of	Other
Gene	name	growth rates	flags
YHL042W		1.09338	PCR validated
YGR209C	TRX2	1.1689	PCR validated
YKL051W	SFK1	1.1908	PCR validated
YHL036W	MUP3	1.20098	PCR validated
YHR136C	SPL2	1.2185	PCR validated
YLR150W	STM1	1.23316	PCR validated
YDR360W		1.24058	PCR validated
YJL163C		1.26441
YEL005C	VAB2	1.2676
YHR096C	HXT5	1.2683
YOR246C		1.27422
YKL016C	ATP7	1.27608
YHR139C	SPS100	1.28086
YLR224W		1.2896
YHR105W	YPT35	1.29342
YGR215W	RSM27	1.2936
YOR186W		1.2963
YDR349C	YPS7	1.31122
YKL027W		1.31271
YKL023W		1.31435
YGR206W		1.31854
YOR381W	FRE3	1.33614
YKL056C		1.33628
YOR192C		1.3374
YGR173W	GIR1	1.33819
YAR037W		1.34141
YLR170C	APS1	1.34329
YDR359C	VID21	1.34884
YLL010C	PSR1	1.34914
YKL061W		1.34938
YLR211C		1.35679
YAR023C		1.36075
YLL046C	RNP1	1.37192
YHR153C	SPO16	1.37778
YHL035C	VMR1	1.37938
YOR283W		1.37977
YOR185C	GSP2	1.38328
YHR156C	LIN1	1.38336
YLL056C		1.38819
YLR188W	MDL1	1.39149
YAL008W	FUN14	1.393
YOR201C	PET56	1.39896
YEL020C		1.40016
YAL049C		1.40072
YLR180W	SAM1	1.40094
YHR160C	PEX18	1.40378
YBR207W	FTH1	1.40412
YLR210W	CLB4	1.40639
YJL181W		1.40692
YEL006W		1.40747
YOR375C	GDH1	1.41065
YPL116W	HOS3	1.4114
YOL011W	PLB3	1.41247
YOR263C		1.41651
YHR176W	FMO	1.41806
YGR166W	KRE11	1.42527
YOR253W	NAT5	1.42773
YOR339C	UBC11	1.4292
YHR038W	RRF1	1.43319
YPL123C	RNY1	1.43951
YOR229W	WTM2	1.44185
YOR330C	MIP1	1.44811
YAL067C	SEO1	1.45026
YOR196C	LIP5	1.45121
YHR106W	TRR2	1.45446
YPL119C	DBP1	1.45637
YEL030W	ECM10	1.46975
YDR374C		1.47122
YHL032C	GUT1	1.47343
YHR022C		1.47418
YHR103W	SBE22	1.48092
YOR239W	ABP140	1.48221
YHR091C	MSR1	1.48691
YHL012W		1.49182
YDR384C	ATO3	1.49253
YJL159W	HSP150	1.4929
YHR139C-A		1.49312
YOL008W		1.50795
YOR205C	FMP38	1.50926
YBR212W	NGR1	1.51312
YNL323W	LEM3	1.51445
YDR435C	PPM1	1.51559
YOR215C		1.52154
YHR182W		1.52765
YOR288C	MPD1	1.53279
YOR234C	RPL33B	1.53428
YOR264W	DSE3	1.53943
YJL133W	MRS3	1.54064
YDR385W	EFT2	1.54687
YPL105C		1.54933
YOR327C	SNC2	1.55537
YLR178C	TFS1	1.55653
YJL208C	NUC1	1.55701
YOR242C	SSP2	1.56702
YNL086W		1.5684
YBR262C	FMP51	1.58546
YPL154C	PEP4	1.58847
YOR243C	PUS7	1.59694
YEL037C	RAD23	1.59777
YBR224W		1.60663
YOR221C	MCT1	1.60823
YOR219C	STE13	1.60993
YPL212C	PUS1	1.61268
YOR220W		1.61273
YNL321W		1.61308
YPL171C	OYE3	1.61311
YJL197W	UBP12	1.62759
YLR168C		1.65073
YHR116W		1.65575
YJL150W		1.65832
YLR189C	ATG26	1.66932
YPL096W	PNG1	1.69033
YNL314W	DAL82	1.69244
YHR018C	ARG4	1.70555
YOR144C	ELG1	1.70647
YJL207C		1.7247
YDR419W	RAD30	1.73175
YNL295W		1.73535
YPL213W	LEA1	1.74525
YPL222W	FMP40	1.75842
YPL216W		1.76237
YOR012W		1.76617
YNL311C		1.78075
YNL325C	FIG4	1.78175
YDR423C	CAD1	1.79333
YLR194C		1.80406
YDR399W	HPT1	1.80739
YEL027W	CUP5	1.81693
YGR196C	FYV8	1.81793
YOR040W	GLO4	1.82688
YOR005C	DNL4	1.83119
YLR176C	RFX1	1.84301
YJL152W		1.84677
YHR117W	TOM71	1.86436
YOR006C		1.86757
YOR072W		1.87404
YOR087W	YVC1	1.87475
YOR313C	SPS4	1.89277
YMR278W		1.90414
YDR425W	SNX41	1.90576
YNL304W	YPT11	1.91345
YLR199C		1.91698
YBR176W	ECM31	1.93473
YHR126C		1.93779
YOR038C	HIR2	1.94618
YJL145W	SFH5	1.95315
YOR053W		1.95927
YOR318C		1.96883
YOR356W		1.99459
YHL017W		2.00065
YNL286W	CUS2	2.00695
YOR045W	TOM6	2.00715
YPL189W	GUP2	2.0265
YLR152C		2.06346
YNL294C	RIM21	2.07175
YOR225W		2.08194
YNL053W	MSG5	2.08842
YOR200W		2.12051
YMR305C	SCW10	2.12663
YLR201C	FMP53	2.144
YHL013C		2.15525
YLR154C	RNH203	2.16906
YOR161C		2.17203
YDR389W	SAC7	2.21618
YLR207W	HRD3	2.28149
YOR222W	ODC2	2.28706
YNL266W		2.3667
YPL157W	TGS1	2.39086
YJL218W		2.439
YEL046C	GLY1	2.49036
YBR260C	RGD1	2.57436
YOR324C	FRT1	2.64975
YOR172W	YRM1	2.68602
YLR165C	PUS5	2.69322
YPL198W	RPL7B	2.80622
YLR049C		3.03912
YNL338W		3.58838
YBR186W	PCH2	3.77401
'Enhanced' shmooing strains
92 KO strains identified via cell chip as having a notably higher frequency of shmoos,
with measured extent of growth arrest
	Common	Avg ratio of	Other
Gene	name	growth rates	flags
YDR500C	RPL37B	1.02316	PCR validated
YBL088C	TEL1	1.47316
YOL151W	GRE2	1.56676
YOR125C	CAT5	1.56803
YPR159W	KRE6	1.57574
YBL015W	ACH1	1.61005
YOR284W	HUA2	1.61056
YBL090W	MRP21	1.63736
YCR063W	BUD31	1.63827
YDR395W	SXM1	1.64998
YGL078C	DBP3	1.65505
YDR095C		1.66015
YGR054W		1.6724
YNL003C	PET8	1.68386
YGR273C		1.68415
YGR160W		1.70374
YNL047C	LIT1	1.71646
YOR126C	IAH1	1.72239
YDR501W	PLM2	1.73082
YHR039C	MSC7	1.73368
YJL003W	COX16	1.74126
YDR111C		1.75703
YDL088C	ASM4	1.76067
YDR077W	SED1	1.77349
YDR260C	SWM1	1.78247
YNL076W	MKS1	1.78361
YLL052C	AQY2	1.79164
YBR024W	SCO2	1.79871
YDR098C	GRX3	1.81275
YFL003C	MSH4	1.81571
YDR332W		1.81739
YKL003C	MRP17	1.8335
YDR253C	MET32	1.83741
YNL183C	NPR1	1.84516
YHR050W	SMF2	1.84884
YNL242W	ATG2	1.84984
YLR068W	FYV7	1.8574
YBR014C		1.88281
YJL024C	APS3	1.88961
YFR031C-A	RPL2A	1.89347
YEL053C	MAK10	1.89385
YPL098C		1.91017
YJL148W	RPA34	1.91061
YDL136W	RPL35B	1.91717
YKR018C		1.91835
YKL184W	SPE1	1.9224
YHR001W-A	QCR10	1.94107
YER050C	RSM18	1.94671
YBR175W	SWD3	1.9482
YPL078C	ATP4	1.98326
YLR287-A		1.99192
YNL205C		2.00635
YOL096C	COQ3	2.01607
YBL012C		2.02395
YPL071C		2.02473
YDR295C	PLO2	2.04114
YLR366W		2.05325
YGL129C	RSM23	2.06264
YKL199C	YKT9	2.08892
YNL302C	RPS19B	2.08978
YML063W	RPS1B	2.09424
YDR393W	SHE9	2.09622
YDR409W	SIZ1	2.1052
YLR172C	DPH5	2.12701
YOR078W	BUD21	2.13147
YKR033C		2.14236
YCR031C	RPS14A	2.15082
YKR092C	SRP40	2.17495
YNL309W	STB1	2.18074
YKR054C	DYN1	2.18751
YDR008C		2.2133
YKR094C	RPL40B	2.23005
YGR025W		2.25743
YCL045C		2.28057
YDR436W	PPZ2	2.28709
YBR168W		2.31821
YIL103W		2.32554
bar1		2.32613
YKR012C		2.33565
YCR003W	MRPL32	2.49453
YLR133W	CKI1	2.64188
YPL166W		2.79328
YLR144C	ACF2	2.8506
YBR132C	AGP2	3.22432
YHR030C	SLT2	3.2721
YMR074C		3.27999
YJR100C		3.40002
YPL106C	SSE1	3.51564
YEL052W	AFG1	5.13289
YPL104W	MSD1	5.48393
YNR051C	BRE5	6.36628
YEL007W		9.57247
Positive controls - core pathway mutants
28 strains deleted for genes previously known to participate in the mating pheromone response
(out of 41 genes in pathway), with measured extent of growth arrest
	Common	Avg ratio of
Gene	name	growth rates
YDR480W	DIG2	2.96274
YJL170C	ASG7	2.72131
YLR452C	SST2	2.5289
YDR264C	AKR1	2.23409
YIL015W	BAR1	2.05434
YPL115C	BEM3	1.23846
YBL016W	FUS3	1.13417
YIL047C	SYG1	1.08081
YCL032W	STE50	1.0796
YJL157C	FAR1	1.07712
YDR379W	RGA2	1.03729
YPL049C	DIG1	1.03242
YLR362W	STE11	1.02328
YKR101W	SIR1	1.01785
YDR103W	STE5	1.00879
YHL007C	STE20	1.00733
YDR227W	SIR4	1.00512
YOR212W	STE4	1.00512
YOR127W	RGA1	0.999166
YDL042C	SIR2	0.991096
YHR135C	YCK1	0.984512
YER075C	PTP3	0.984058
YDL159W	STE7	0.97703
YFL026W	STE2	0.97502
YHR005C	GPA1	0.974981
YLR442C	SIR3	0.971244
YBR133C	HSL7	0.969985
YOR208W	PTP2	0.96353
YDR461W	MFA1	MAT alpha*
YAL041W	CDC24	inviable
YBR160W	CDC28	inviable
YLR229C	CDC42	inviable
YGL178W	MPT5	Not available in library
YNL053W	MSG5	Msg5 (growth curve not done)
YHR084W	STE12	Not available in library
YJR086W	STE18	Not available in library
YKL178C	STE3	Ste3 (not in 'a' mating strain)
YBR060C	ORC2	Not available in library
YNL154C	YCK2	Yck2 (growth curve not done)
YDR183W	PLP1	low cell count, not done growth curve
YOR281C	PLP2	inviable
