# Supplementary material for: Systematic profiling of cellular phenotypes with spotted cell microarrays reveals mating-pheromone response genes
Source: Genome Biol. 2006 Jan 31;7(1):R6. doi: 10.1186/gb-2006-7-1-r6 (PMC1431703; doi:10.1186/gb-2006-7-1-r6)
Supplement: Additional data file 5 — Lists of genes implicated in the mating-pheromone response pathway. [file gb-2006-7-1-r6-S5.xls]

## Sheet: Sheet1
Supplemental Table 4. List of mutant strains organized by phenotype
Narayanaswamy, Niu, Scouras, Hart, Davies, Ellington, Iyer, & Marcotte. Systematic profiling of
cellular phenotypes with spotted cell microarrays reveals new mating pheromone response genes.
MATa haploid deletion collection alpha factor response phenotypes
Arrest and Shmoo Defective (ASD) Strains
30 KO strains identified via cell chip as defective in both shmoo formation
and alpha factor induced growth arrest
	Common
Gene	name
YHR005C	GPA1
YJR050W	ISY1
YLR442C	SIR3
YBR133C	HSL7
YIL121W	QDR2
YDL159W	STE7
YDR462W	MRPL28
YDL041W	unannotated
YDL042C	SIR2
YEL004W	YEA4
YOR212W	STE4
YHL007C	STE20
YDR103W	STE5
YNL264C	PDR17
YIL011W	TIR3
YKR101W	SIR1
YLR362W	STE11
YPL049C	DIG1
YIL084C	SDS3
YLR024C	UBR2
YNL271C	BNI1
YBL016W	FUS3
YJL157C	FAR1
YCL032W	STE50
YIL047C	SYG1
YDL181W	INH1
YOR036W	PEP12
YJR152W	DAL5
YPL161C	BEM4
YJL062W	LAS21
Shmoo Defective (SD) strains
8 KO strains identified via cell chip as defective in shmoo formation
but not alpha factor induced growth arrest
	Common
Gene	name
YPR023C	EAF3
YAL002W	VPS8
YCL008C	VPS23
YOR089C	VPS21
YPL002C	VPS22
YPL065W	VPS28
YBR078W	ECM33
YLR417W	VPS36
Arrest Defective (AD) Strains
12 KO strains identified via cell chip as forming mating projections
but showing defective pheromone-induced growth arrest
	Common
Gene	name
YIL157C	FMP35
YDR500C	RPL37B
YHL042W
YGL214W	unannotated
YGR209C	TRX2
YNL016W	PUB1
YKL051W	SFK1
YAL023C	PMT2
YHL036W	MUP3
YHR136C	SPL2
YLR150W	STM1
YDR360W
"Other" shmoo phenotype strains
29 KO strains identified with assorted unusual shmoo phenotypes (average grader score >= 3)
	Common
Gene	name
YDL075W	RPL31A
YGR159C	NSR1
YDL081C	RPP1A
YEL064C	AVT2
YJL080C	SCP160
YJL188C
YNL236W	SIN4
YCR002C	CDC10
YCR020W-B	HTL1
YDL083C	RPS16B
YGL246C	RAI1
YGR122C-A
YJL127C	SPT10
YJL180C	ATP12
YLL002W	RTT109
YLL043W	FPS1
YNL171C
YBR120C	CBP6
YCL037C	SRO9
YDL013W	HEX3
YDR075W	PPH3
YDR392W	SPT3
YHL025W	SNF6
YHR158C	KEL1
YIR005W	IST3
YLR087C	CSF1
YMR116C	ASC1
YNL326C	PFA3
YOR258W	HNT3
MATa haploid deletion collection cell morphology phenotypes
"Small" strains
95 KO strains identified via cell chip with severe small cell size phenotypes (total grader score >= 8)
	Common
Gene	name
YPL195W	APL5
YLL060C	GTT2
YLR299W	ECM38
YPR091C
YDL006W	PTC1
YDL086W
YLR025W	SNF7
YMR274C	RCE1
YOL063C	HUS1
YPL274W	SAM3
YLR169W
YAL010C	MDM10
YDL019C	OSH2
YGL029W	CGR1
YHL012W
YIL087C
YJL043W
YJR144W	MGM101
YLR382C	NAM2
YOR012W
YOR021C
YOR049C	RSB1
YOR079C	ATX2
YOR330C	MIP1
YPL113C
YPL171C	OYE3
YBR033W	EDS1
YDR077W	SED1
YDR139C	RUB1
YDR326C
YGL195W	GCN1
YGR171C	MSM1
YLR069C	MEF1
YML030W
YML131W
YMR194W	RPL36A
YOL042W	NGL1
YOR001W	RRP6
YOR072W
YOR309C
YPL183W-A
YDL083C	RPS16B
YCR090C
YDR214W	AHA1
YDR306C
YFR034C	PHO4
YGR012W
YGR212W	SLI1
YGR244C	LSC2
YIL045W	PIG2
YIL060W
YJL083W	TAX4
YJR051W	OSM1
YJR059W	PTK2
YLL033W
YLR048W	RPS0B
YLR348C	DIC1
YLR349W
YML048W	GSF2
YMR002W
YMR003W
YMR011W	HXT2
YMR020W	FMS1
YOL082W	ATG19
YOR083W	WHI5
YPL192C	PRM3
YPL267W	ACM1
YPR024W	YME1
YAL022C	FUN26
YBR094W
YDR130C	FIN1
YDR265W	PEX10
YDR389W	SAC7
YFR053C	HXK1
YGL242C
YHL044W
YHR184W	SSP1
YJL021C
YJL139C	YUR1
YJL139C	YUR1
YJL198W	PHO90
YKL116C	PRR1
YLR049C
YLR090W	XDJ1
YLR405W	DUS4
YMR143W	RPS16A
YMR150C	IMP1
YMR228W	MTF1
YNL257C	SIP3
YOL058W	ARG1
YOR085W	OST3
YOR140W	SFL1
YOR170W
YPL091W	GLR1
YPL164C	MLH3
"Large" strains
24 KO strains identified via cell chip with severe large cell size phenotypes (total grader score >= 8)
	Common
Gene	name
YCR002C	CDC10
YBR085W	AAC3
YCR037C	PHO87
YCR062W
YDL176W
YIL103W	DPH1
YKR040C
YPL183W
YMR246W	FAA4
YJL179W	PFD1
YBR291C	CTP1
YCL005W
YCR066W	RAD18
YCR025C
YER158C
YML117W	NAB6
YNL119W	NCS2
YPL178W	CBC2
YOR073W	SGO1
YDR293C	SSD1
YBR036C	CSG2
YKL221W	MCH2
YLR422W
YMR238W	DFG5
"Elongated" strains
111 KO strains identified via cell chip with severe elongated cell phenotypes (total grader score >= 8)
	Common
Gene	name
YPR135W	CTF4
YIL141W
YNL246W	VPS75
YCR002C	CDC10
YML103C	NUP188
YIL040W	APQ12
YIL154C	IMP2'
YMR036C	MIH1
YJL180C	ATP12
YLR233C	EST1
YIL121W	QDR2
YBL006C	LDB7
YJL179W	PFD1
YDR369C	XRS2
YPR139C	VPS66
YHR010W	RPL27A
YNL278W	CAF120
YLL055W
YOR178C	GAC1
YHR158C	KEL1
YAR018C	KIN3
YBL079W	NUP170
YDR200C	VPS64
YHR200W	RPN10
YJR018W
YLR407W
YOL081W	IRA2
YPL021W	ECM23
YPR119W	CLB2
YBR085W	AAC3
YGL173C	KEM1
YJL047C	RTT101
YLR357W	RSC2
YJL127C	SPT10
YKR021W
YBL062W
YBL078C	ATG8
YDL076C	RXT3
YGL054C	ERV14
YGL070C	RPB9
YGL121C	GPG1
YGL244W	RTF1
YHR041C	SRB2
YIL119C	RPI1
YIR001C	SGN1
YIR032C	DAL3
YKL006W	RPL14A
YKL217W	JEN1
YOL012C	HTZ1
YPR087W
YPL183W
YCR066W	RAD18
YMR032W	HOF1
YJL128C	PBS2
YGR006W	PRP18
YMR153C-A
YNL162W	RPL42A
YER179W	DMC1
YCL037C	SRO9
YMR178W
YGL033W	HOP2
YPR044C
YOR198C	BFR1
YBL031W	SHE1
YBL049W	MOH1
YBR068C	BAP2
YGL034C
YGR092W	DBF2
YHL003C	LAG1
YHR123W	EPT1
YJL197W	UBP12
YMR147W
YMR179W	SPT21
YMR201C	RAD14
YNL107W	YAF9
YOR043W	WHI2
YCR062W
YMR246W	FAA4
YBL064C	PRX1
YLR320W	MMS22
YBR279W	PAF1
YHR086W	NAM8
YOR233W	KIN4
YMR159C	ATG16
YNL250W	RAD50
YPR049C	ATG11
YMR234W	RNH1
YBL068W	PRS4
YBR299W	MAL32
YCL001W	RER1
YDL174C	DLD1
YDR511W	ACN9
YER011W	TIR1
YER164W	CHD1
YGL026C	TRP5
YGR289C	MAL11
YIL137C	RBF108
YJL149W
YJR130C	STR2
YJR142W
YKL074C	MUD2
YKL090W	CUE2
YML013C-A
YMR215W	GAS3
YMR243C	ZRC1
YNL068C	FKH2
YNL234W
YOR222W	ODC2
YOR253W	NAT5
YPR023C	EAF3
YPR043W	RPL43A
"Round" strains
14 KO strains identified via cell chip with severe round cell phenotypes (total grader score >= 8)
	Common
Gene	name
YBR078W	ECM33
YLR412W
YLR353W	BUD8
YDR452W	PPN1
YJL165C	HAL5
YOR071C
YAL029C	MYO4
YIL168W
YLL055W
YDR022C	CIS1
YMR238W	DFG5
YLR024C	UBR2
YPR050C
YML063W	RPS1B
"Pointed" strains
99 KO strains identified via cell chip with severe pointed cell phenotypes (total grader score >= 8)
	Common
Gene	name
YPL187W	MF(ALPHA)1
YOL053C-A
YLR128W	DCN1
YBR094W
YKL068W	NUP100
YMR022W	QRI8
YBR119W	MUD1
YKL044W
YDR008C
YMR166C
YGL124C	MON1
YLR123C
YGL231C
YJL148W	RPA34
YNL277W	MET2
YML042W	CAT2
YHL030W	ECM29
YHR112C
YMR318C	ADH6
YPR079W	MRL1
YDR293C	SSD1
YPR022C
YMR294W-A
YMR262W
YML007W	YAP1
YER030W
YIL084C	SDS3
YOR144C	ELG1
YOR012W
YGR276C	RNH70
YMR107W	SPG4
YOR243C	PUS7
YML075C	HMG1
YBL080C	PET112
YBR024W	SCO2
YDR420W	HKR1
YGL016W	KAP122
YJR060W	CBF1
YNR073C
YOR155C	ISN1
YPR083W	MDM36
YML009C	MRPL39
YMR153C-A
YJL207C
YNL264C	PDR17
YAR031W	PRM9
YJR119C
YLR306W	UBC12
YJL215C
YKL073W	LHS1
YNL204C	SPS18
YCR025C
YDR466W	PKH3
YHR177W
YDR030C	RAD28
YBL051C	PIN4
YDR197W	CBS2
YDR386W	MUS81
YHR049W	FSH1
YLR021W
YMR256C	COX7
YOR357C	GRD19
YGL127C	SOH1
YIL085C	KTR7
YBR281C
YCR003W	MRPL32
YJL213W
YKL214C	YRA2
YOR223W
YLR332W	MID2
YOR018W	ROD1
YCL060C
YPL267W	ACM1
YML121W	GTR1
YMR157C	FMP39
YCR044C	PER1
YDR273W	DON1
YLR362W	STE11
YPL159C	PET20
YER174C	GRX4
YBR020W	GAL1
YHL047C	ARN2
YDR428C
YEL015W	EDC3
YAL062W	GDH3
YBR286W	APE3
YEL038W	UTR4
YGL164C	YRB30
YGL255W	ZRT1
YJL042W	MHP1
YJR087W
YKL137W
YLR171W
YLR180W	SAM1
YMR124W
YMR193W	MRPL24
YMR317W
YOR313C	SPS4
YPR064W
"Clumped" strains
32 KO strains identified via cell chip with severe clumped cell phenotypes (total grader score >= 8)
	Common
Gene	name
YIL163C
YAL019W	FUN30
YGL054C	ERV14
YHR143W	DSE2
YMR147W
YIL055C
YOR347C	PYK2
YML089C
YNL229C	URE2
YML048W-A
YGL012W	ERG4
YIL030C	SSM4
YNL276C
YAR031W	PRM9
YKL074C	MUD2
YBR275C	RIF1
YNL238W	KEX2
YDR443C	SSN2
YOL048C
YDL176W
YBL005W	PDR3
YGL219C	MDM34
YDR372C	VPS74
YIL052C	RPL34B
YNL326C	PFA3
YLR064W
YDL232W	OST4
YDR068W	DOS2
YGL080W	FMP37
YJL146W	IDS2
YJR124C
YOR324C	FRT1
"Polarized bud growth" strains
5 KO strains identified via cell chip with severe polarized bud growth phenotypes (total grader score >= 8)
	Common
Gene	name
YOR197W	MCA1
YCL035C	GRX1
YNL271C	BNI1
YKR048C	NAP1
YDL093W	PMT5
"Other" phenotype strains
2 KO strains identified via cell chip with severe "other" cell morphology phenotypes (total grader score >= 8)
	Common
Gene	name
YBL007C	SLA1
YKL097C
